# Supplementary material for: Electrical and Thermal Conductivities of Single CuxO Nanowires
Source: Nanomaterials (Basel). 2023 Oct 25;13(21):2822. doi: 10.3390/nano13212822 (PMC10648451; doi:10.3390/nano13212822)
Supplement: Supplementary file 1 [file nanomaterials-13-02822-s001.zip]

Archive with 1 entries (1 files):
- nanomaterials-2671300-supplementary.pdf
